# Supplementary material for: Speculation on the Mechanism of Parkinson’s Disease Induced by Risk Residual Pesticides in Fresh Jujube and Hawthorn Through Network Toxicology and Molecular Docking Analysis
Source: Foods. 2025 Sep 25;14(19):3324. doi: 10.3390/foods14193324 (PMC12524234; doi:10.3390/foods14193324)
Supplement: Supplementary file 1 [file foods-14-03324-s001.zip]

Archive with 4 entries (4 files):
- S1-The selected masses for each of the pesticides.xlsx
- S2-Sample information.xlsx
- S3-101 Pesticide residues in fresh jujube  and hawthorn samples.xlsx
- Supplementary materials.pdf
