# Supplementary material for: Speculation on the Mechanism of Parkinson’s Disease Induced by Risk Residual Pesticides in Fresh Jujube and Hawthorn Through Network Toxicology and Molecular Docking Analysis
Source: Foods. 2025 Sep 25;14(19):3324. doi: 10.3390/foods14193324 (PMC12524234; doi:10.3390/foods14193324)
Supplement: Supplementary file 1 [file foods-14-03324-s001.zip › S1-The selected masses for each of the pesticides.xlsx]

## Sheet: Sheet1
The selected masses for each of the pesticides
Compound name	Retention time/min	Mass number of parent ion	Mass number of fragment ion	Whether to serve as a quantitative basis
myclobutanil-1	4.89	289.1	70	YES
myclobutanil-2	4.89	289.1	125	NO
flusilazole-1	5.02	316.1	247.1	YES
flusilazole-2	5.02	316.1	165.1	NO
thiacloprid-1	3.72	253	126	YES
thiacloprid-2	3.72	253	99	NO
kresoxim-mehyl-1	5.12	314.1	267.1	YES
kresoxim-mehyl-2	5.12	314.1	222.1	NO
fenbuconazole-1	4.99	337.1	125	YES
fenbuconazole-2	4.99	337.1	70	NO
propargite-1	5.96	368.2	231.2	YES
propargite-2	5.96	368.2	175.2	NO
pirimicarb-1	3.65	239.2	182.1	YES
pirimicarb-2	3.65	239.2	72	NO
clofentezine-1	5.31	303	138	YES
clofentezine-2	5.31	303	102	NO
triflumiron-1	5.19	359	139	YES
triflumiron-2	5.19	359	111	NO
fonofos-1	5.23	247	109	YES
fonofos-2	5.23	247	137	NO
thiophanate-methyl-1	4.37	343.1	151	YES
thiophanate-methyl-2	4.37	343.1	311	NO
fenpyroximate-1	6.05	422.2	366.1	YES
fenpyroximate-2	6.05	422.2	135	NO
tebuconazole-1	5.15	308.2	70	YES
tebuconazole-2	5.15	308.2	125	NO
dinotefuran-1	2.69	203.1	129.1	YES
dinotefuran-2	2.69	203.1	157.1	NO
propiconazole-1	5.21	342.1	159	YES
propiconazole-2	5.21	342.1	69.1	NO
fludioxonil-1	4.82	266.1	229	YES
fludioxonil-2	4.82	266.1	158	NO
tolfenpyrad-1	5.65	384.1	197.1	YES
tolfenpyrad-2	5.65	384.1	171	NO
fluopyram-1	4.89	397.1	208	YES
fluopyram-2	4.89	397.1	173	NO
boscalid-1	4.81	343	307.1	YES
boscalid-2	4.81	343	140	NO
fluopicolide-1	4.84	383	173	YES
fluopicolide-2	4.84	383	364.9	NO
fluxapyroxad-1	4.82	382.1	362.1	YES
fluxapyroxad-2	4.82	382.1	342.1	NO
trichlorfon-1	3.54	256.9	109	YES
trichlorfon-2	3.54	256.9	221	NO
lufenuron-1	5.59	511	158	YES
lufenuron-2	5.59	511	141	NO
cyprodinil-1	4.99	226.1	93.1	YES
cyprodinil-2	4.99	226.1	108.1	NO
diethyl aminoethyl hexanoate-1	3.32	216.2	143.1	YES
diethyl aminoethyl hexanoate-2	3.32	216.2	100.1	NO
picoxystrobin-1	5	368.1	205.1	YES
picoxystrobin-2	5	368.1	145.1	NO
clothianidin-1	3.29	250	169.1	YES
clothianidin-2	3.29	250	132	NO
butralin-1	6.1	296.2	240.1	YES
butralin-2	6.1	296.2	222.1	NO
epoxiconazole-1	4.96	330.1	121	YES
epoxiconazole-2	4.96	330.1	101	NO
trifloxystrobin-1	5.32	409.1	186.1	YES
trifloxystrobin-2	5.32	409.1	145	NO
pyriproxyfen-1	5.76	322.1	96	YES
pyriproxyfen-2	5.76	322.1	185.1	NO
spirotetramat-1	4.9	374.2	302.2	YES
spirotetramat-2	4.9	374.2	330.2	NO
buprofezin-1	5.56	306.2	201.1	YES
buprofezin-2	5.56	306.2	116.1	NO
bifenazate-1	4.88	301.2	170.2	YES
bifenazate-2	4.88	301.2	198.1	NO
spirodiclofen-1	6.1	411.1	313	YES
spirodiclofen-2	6.1	411.1	71.1	NO
methamidophos-1	1.78	142	94	YES
methamidophos-2	1.78	142	125	NO
phorate-1	5.41	261	75	YES
phorate-2	5.41	261	47	NO
omethoate-1	2.59	214	183	YES
omethoate-2	2.59	214	109	NO
parathion-1	5.17	292	236	YES
parathion-2	5.17	292	264	NO
dichlorvos-1	4.46	221	109	YES
dichlorvos-2	4.46	221	127	NO
triazophos-1	4.93	314.1	162.1	YES
triazophos-2	4.93	314.1	119.1	NO
dimethoate-1	3.54	230	199	YES
dimethoate-2	3.54	230	125	NO
chlorpyrifos-1	5.99	349.9	197.9	YES
chlorpyrifos-2	5.99	349.9	97	NO
acephate-1	2.3	184	143	YES
acephate-2	2.25	184	125	NO
malathion-1	4.89	331	127	YES
malathion-2	4.89	331	99	NO
phosalone-1	5.32	368	182	YES
phosalone-2	5.32	368	322	NO
phosmet-1	4.79	318	160	YES
phosmet-2	4.79	318	133	NO
isocarbophos-1	4.69	231	121	YES
isocarbophos-2	4.69	231	109	NO
diazinon-1	5.27	305.1	169	YES
diazinon-2	5.27	305.1	153.1	NO
profenofos-1	5.7	372.9	302.9	YES
profenofos-2	5.7	372.9	344.9	NO
isofenphos-methyl-1	5.17	332.1	121	YES
isofenphos-methyl-2	5.13	332.1	231	NO
phorate sulfone-1	4.65	293	97	YES
phorate sulfone-2	4.65	293	115	NO
phorate sulfoxide-1	4.65	277	199	YES
phorate sulfoxide-2	4.65	277	153	NO
tau-fluvalinate-1	6.47	503.1	208.1	YES
tau-fluvalinate-2	6.47	503.1	181.1	NO
flucythrinate-1	5.89	469.2	412	YES
flucythrinate-2	5.89	469.2	181.1	NO
iprodione-1	5.13	330	245	YES
iprodione-2	5.13	330	288	NO
deltamethrin-1	6.28	523	280.9	YES
deltamethrin-2	6.28	523	506	NO
fenpropathrin-1	5.99	350.2	125.1	YES
fenpropathrin-2	5.99	350.2	97.1	NO
fenvalerate-1	6.37	437.2	167.1	YES
fenvalerate-2	6.37	437.2	125	NO
bifenthrin-1	6.9	440.2	181.1	YES
bifenthrin-2	6.9	440.2	166.1	NO
triadimefon-1	4.93	294.1	197.1	YES
triadimefon-2	4.93	294.1	225.1	NO
Aldicarb-1	4.06	116.1	89	YES
Aldicarb-2	4.06	116.1	70	NO
aldicarb sulfone-1	2.73	240.1	148	YES
aldicarb sulfone-2	2.73	240.1	166.1	NO
aldicarb sulfoxide-1	2.63	207.1	132	YES
aldicarb sulfoxide-2	2.63	207.1	89	NO
carbofuran-1	4.5	222.1	165.1	YES
carbofuran-2	4.5	222.1	123	NO
3-hydroxy carbofuran-1	3.45	238.1	181.1	YES
3-hydroxy carbofuran-2	3.45	238.1	163.1	NO
methomyl-1	2.87	163.1	88	YES
methomyl-2	2.87	163.1	106	NO
carbaryl-1	4.55	202.1	145.1	YES
carbaryl-2	4.55	202.1	127.1	NO
carbendazim-1	2.92	192.1	160.1	YES
carbendazim-2	2.92	192.1	132.1	NO
phoxim-1	5.27	299.1	129	YES
phoxim-2	5.27	299.1	153	NO
pyridaben-1	6.37	365.1	309.1	YES
pyridaben-2	6.37	365.1	147.1	NO
pyrimethanil-1	4.84	200.1	183.1	YES
pyrimethanil-2	4.84	200.1	168.1	NO
difenoconazole-1	5.41	406.1	251	YES
difenoconazole-2	5.41	406.1	337	NO
acetamiprid-1	3.45	223.1	126	YES
acetamiprid-2	3.45	223.1	99	NO
imidacloprid-1	3.21	256.1	175.1	YES
imidacloprid-2	3.21	256.1	209.1	NO
abamectin-1	6.71	895.5	751.4	YES
abamectin-2	6.71	895.5	449.2	NO
emamectin benzoate-1	5.32	886.5	158.1	YES
emamectin benzoate-2	5.32	886.5	82.1	NO
dimethomorph-1	4.89	388.1	301.1	YES
dimethomorph-2	4.89	388.1	165.1	NO
pendimethalin-1	6.04	282.1	212.1	YES
pendimethalin-2	6.04	282.1	194.1	NO
azoxystrobin-1	4.74	404.1	372.1	YES
azoxystrobin-2	4.74	404.1	344.1	NO
thiamethoxam-1	2.92	292	211.1	YES
thiamethoxam-2	2.92	292	181.1	NO
chlorfluazuron-1	6.23	540	382.9	YES
chlorfluazuron-2	6.23	542	384.9	NO
prochloraz-1	5.32	376.2	308	YES
prochloraz-2	5.32	376.2	266	NO
chlorbenzuron-1	5.17	309	156	YES
chlorbenzuron-2	5.17	309	139	NO
diflubenzuron-1	5.08	311	158	YES
diflubenzuron-2	5.08	311	141	NO
cyromazine-1	1.05	167	60	YES
cyromazine-2	1.05	167	108.1	NO
propamocarb-1	2.63	189.2	102.1	YES
propamocarb-2	2.63	189.2	74	NO
forchlorfenuron-1	4.69	248.1	129	YES
forchlorfenuron-2	4.69	248.1	93	NO
etofenprox-1	6.8	394.2	177.1	YES
etofenprox-2	6.8	394.2	107	NO
tebufenozide-1	5.08	353.2	297.2	YES
tebufenozide-2	5.08	353.2	133.1	NO
chlorantraniliprole-1	4.69	484	285.9	YES
chlorantraniliprole-2	4.69	484	452.9	NO
pyraclostrobin-1	5.22	388.1	194.1	YES
pyraclostrobin-2	5.22	388.1	163.1	NO
metalaxyl-1	4.69	280.2	220.1	YES
metalaxyl-2	4.69	280.2	192.1	NO
paclobutrazol-1	4.89	294.1	70	YES
paclobutrazol-2	4.89	294.1	125	NO
permethrin-1	6.56	408.1	183.1	YES
permethrin-2	6.56	408.1	355.1	NO
fenitrothion-1	4.55	278.1	143	YES
fenitrothion-2	4.55	278.1	125	NO
dithianon-1	4.88	295.8	264	YES
dithianon-2	4.88	295.8	294.7	NO
fipronil-1	5.08	434.9	330	YES
fipronil-2	5.08	434.9	250	NO
fipronil desulfinyl-1	4.98	387	351	YES
fipronil desulfinyl-2	4.98	387	282	NO
fipronil sulfone-1	5.12	450.9	414.9	YES
fipronil sulfone-2	5.12	450.9	282	NO
fipronil sulfide-1	5.08	418.9	262	YES
fipronil sulfide-2	5.08	418.9	383	NO
