# Supplementary material for: Speculation on the Mechanism of Parkinson’s Disease Induced by Risk Residual Pesticides in Fresh Jujube and Hawthorn Through Network Toxicology and Molecular Docking Analysis
Source: Foods. 2025 Sep 25;14(19):3324. doi: 10.3390/foods14193324 (PMC12524234; doi:10.3390/foods14193324)
Supplement: Supplementary file 1 [file foods-14-03324-s001.zip › S2-Sample information.xlsx]

## Sheet: Sheet1
Sample Information
Sampling time	Sample numbers in this manuscript	Sample number in the instrument	Sample Type	Sample variety	Sampling site	Sampling personnel
2023.08.08	Hawthorn-1	S1	Hawthorn	waibahong	Jiangxian Zhengchaicun	Ding chao; Hao Bianqing; Liu Wenkui; Yang Li
2023.08.08	Hawthorn-2	S2	Hawthorn	bayuehong	Jiangxian Zhengchaicun	Ding chao; Hao Bianqing; Liu Wenkui; Yang Li
2023.08.08	Hawthorn-3	S3	Hawthorn	damianqiu	Jiangxian Zhengchaicun	Ding chao; Hao Bianqing; Liu Wenkui; Yang Li
2023.08.08	Hawthorn-4	S4	Hawthorn	tianhongzi	Jiangxian Zhengchaicun	Ding chao; Hao Bianqing; Liu Wenkui; Yang Li
2023.08.08	Hawthorn-5	S5	Hawthorn	dawuleng	Jiangxian Zhengchaicun	Ding chao; Hao Bianqing; Liu Wenkui; Yang Li
2023.08.08	Hawthorn-6	S6	Hawthorn	unknown	Jiangxian Zhongyangcun	Ding chao; Hao Bianqing; Liu Wenkui; Yang Li
2023.08.08	Hawthorn-7	S7	Hawthorn	unknown	Jiangxian Zhongyangcun	Ding chao; Hao Bianqing; Liu Wenkui; Yang Li
2023.08.08	Hawthorn-8	S8	Hawthorn	unknown	Jiangxian Zhongyangcun	Ding chao; Hao Bianqing; Liu Wenkui; Yang Li
2023.08.08	Hawthorn-9	S9	Hawthorn	unknown	Jiangxian Zhongyangcun	Ding chao; Hao Bianqing; Liu Wenkui; Yang Li
2023.08.08	Hawthorn-10	S10	Hawthorn	unknown	Jiangxian Zhongyangcun	Ding chao; Hao Bianqing; Liu Wenkui; Yang Li
2023.08.11	Hawthorn-11	S11	Hawthorn	zaohong	Taiguxian Beiguangcun	Hao Bianqing; Liu Wenkui
2023.08.11	Hawthorn-12	S12	Hawthorn	zaohong	Taiguxian Beiguangcun	Hao Bianqing; Liu Wenkui
2023.08.11	Hawthorn-13	S13	Hawthorn	zaohong	Taiguxian Beiguangcun	Hao Bianqing; Liu Wenkui
2023.08.11	Hawthorn-14	S14	Hawthorn	zaohong	Taiguxian Beiguangcun	Hao Bianqing; Liu Wenkui
2023.08.11	Hawthorn-15	S15	Hawthorn	zaohong	Taiguxian Beiguangcun	Hao Bianqing; Liu Wenkui
2023.10.11	Hawthorn-16	S16	Hawthorn	dajinxing	Wenxixian Jinzhuangcun	Hao Bianqing; Liu Wenkui; Shi Wenxin
2023.10.11	Hawthorn-17	S17	Hawthorn	dajinxing	Wenxixian Kengdongcun	Hao Bianqing; Liu Wenkui; Shi Wenxin
2023.10.11	Hawthorn-18	S18	Hawthorn	dajinxing	Wenxixian Duihoucun	Hao Bianqing; Liu Wenkui; Shi Wenxin
2023.10.11	Hawthorn-19	S19	Hawthorn	dajinxing	Wenxixian Duihoucun	Hao Bianqing; Liu Wenkui; Shi Wenxin
2023.10.11	Hawthorn-20	S20	Hawthorn	dajinxing	Wenxixian Duihoucun	Hao Bianqing; Liu Wenkui; Shi Wenxin
2023.10.11	Hawthorn-21	S21	Hawthorn	dajinxing	Wenxixian Xichuancun	Hao Bianqing; Liu Wenkui; Shi Wenxin
2023.10.11	Hawthorn-22	S22	Hawthorn	dajinxing	Wenxixian Xichuancun	Hao Bianqing; Liu Wenkui; Shi Wenxin
2023.10.11	Hawthorn-23	S23	Hawthorn	dajinxing	Wenxixian Xichuancun	Hao Bianqing; Liu Wenkui; Shi Wenxin
2023.10.11	Hawthorn-24	S24	Hawthorn	dajinxing	Wenxixian Xichuancun	Hao Bianqing; Liu Wenkui; Shi Wenxin
2023.10.11	Hawthorn-25	S25	Hawthorn	dajinxing	Wenxixian Xiaqilipocun	Hao Bianqing; Liu Wenkui; Shi Wenxin
2023.10.11	Hawthorn-26	S26	Hawthorn	dajinxing	Wenxixian Xiaqilipocun	Hao Bianqing; Liu Wenkui; Shi Wenxin
2023.10.11	Hawthorn-27	S27	Hawthorn	dajinxing	Wenxixian Xiaqilipocun	Hao Bianqing; Liu Wenkui; Shi Wenxin
2023.10.11	Hawthorn-28	S28	Hawthorn	dajinxing	Wenxixian Xiaqilipocun	Hao Bianqing; Liu Wenkui; Shi Wenxin
2023.10.11	Hawthorn-29	S29	Hawthorn	dajinxing	Wenxixian Xiaqilipocun	Hao Bianqing; Liu Wenkui; Shi Wenxin
2023.10.11	Hawthorn-30	S30	Hawthorn	dajinxing	Wenxixian Xiaqilipocun	Hao Bianqing; Liu Wenkui; Shi Wenxin
2023.10.11	Hawthorn-31	S31	Hawthorn	dajinxing	Wenxixian Xiaqilipocun	Hao Bianqing; Liu Wenkui; Shi Wenxin
2023.10.11	Hawthorn-32	S32	Hawthorn	dajinxing	Wenxixian Qilipocun	Hao Bianqing; Liu Wenkui; Shi Wenxin
2023.10.11	Hawthorn-33	S33	Hawthorn	dajinxing	Wenxixian Qilipocun	Hao Bianqing; Liu Wenkui; Shi Wenxin
2023.10.11	Hawthorn-34	S34	Hawthorn	dajinxing	Wenxixian Taipingzhuangcun	Hao Bianqing; Liu Wenkui; Shi Wenxin
2023.10.11	Hawthorn-35	S35	Hawthorn	dajinxing	Wenxixian Taipingzhuangcun	Hao Bianqing; Liu Wenkui; Shi Wenxin
2023.10.11	Hawthorn-36	S36	Hawthorn	dajinxing	Wenxixian Zhangfancun	Hao Bianqing; Liu Wenkui; Shi Wenxin
2023.10.11	Hawthorn-37	S37	Hawthorn	dajinxing	Wenxixian Zhangfancun	Hao Bianqing; Liu Wenkui; Shi Wenxin
2023.10.11	Hawthorn-38	S38	Hawthorn	dajinxing	Wenxixian Zhangfancun	Hao Bianqing; Liu Wenkui; Shi Wenxin
2023.10.11	Hawthorn-39	S39	Hawthorn	dajinxing	Wenxixian Zhangfancun	Hao Bianqing; Liu Wenkui; Shi Wenxin
2023.10.11	Hawthorn-40	S40	Hawthorn	dajinxing	Wenxixian Zhangfancun	Hao Bianqing; Liu Wenkui; Shi Wenxin
2023.10.11	Hawthorn-41	S41	Hawthorn	dajinxing	Wenxixian Shangzhangfancun	Hao Bianqing; Liu Wenkui; Shi Wenxin
2023.10.11	Hawthorn-42	S42	Hawthorn	dajinxing	Wenxixian Shangzhangfancun	Hao Bianqing; Liu Wenkui; Shi Wenxin
2023.10.11	Hawthorn-43	S43	Hawthorn	dajinxing	Wenxixian Shangzhangfancun	Hao Bianqing; Liu Wenkui; Shi Wenxin
2023.10.11	Hawthorn-44	S44	Hawthorn	dajinxing	Wenxixian Masihutong	Hao Bianqing; Liu Wenkui; Shi Wenxin
2023.10.11	Hawthorn-45	S45	Hawthorn	dajinxing	Wenxixian Masihutong	Hao Bianqing; Liu Wenkui; Shi Wenxin
2023.10.11	Hawthorn-46	S46	Hawthorn	dajinxing	Wenxixian Masihutong	Hao Bianqing; Liu Wenkui; Shi Wenxin
2023.10.11	Hawthorn-47	S47	Hawthorn	dajinxing	Wenxixian Shijiancun	Hao Bianqing; Liu Wenkui; Shi Wenxin
2023.10.11	Hawthorn-48	S48	Hawthorn	dajinxing	Wenxixian Shijiancun	Hao Bianqing; Liu Wenkui; Shi Wenxin
2023.10.11	Hawthorn-49	S49	Hawthorn	dajinxing	Wenxixian Shijiancun	Hao Bianqing; Liu Wenkui; Shi Wenxin
2023.10.11	Hawthorn-50	S50	Hawthorn	dajinxing	Wenxixian Shijiancun	Hao Bianqing; Liu Wenkui; Shi Wenxin
2023.10.11	Hawthorn-51	S51	Hawthorn	dajinxing	Wenxixian Shijiancun	Hao Bianqing; Liu Wenkui; Shi Wenxin
2023.10.11	Hawthorn-52	S52	Hawthorn	dajinxing	Wenxixian Shijiancun	Hao Bianqing; Liu Wenkui; Shi Wenxin
2023.10.11	Hawthorn-53	S53	Hawthorn	dajinxing	Wenxixian Wangjiazhuangcun	Hao Bianqing; Liu Wenkui; Shi Wenxin
2023.10.11	Hawthorn-54	S54	Hawthorn	dajinxing	Wenxixian Wangjiazhuangcun	Hao Bianqing; Liu Wenkui; Shi Wenxin
2023.10.11	Hawthorn-55	S55	Hawthorn	dajinxing	Wenxixian Wangjiazhuangcun	Hao Bianqing; Liu Wenkui; Shi Wenxin
2023.10.11	Hawthorn-56	S56	Hawthorn	dajinxing	Wenxixian Yangyuzhen	Hao Bianqing; Liu Wenkui; Shi Wenxin
2023.10.11	Hawthorn-56	S56	Hawthorn	dajinxing	Wenxixian Yangyuzhen	Hao Bianqing; Liu Wenkui; Shi Wenxin
2023.10.19	Fresh jujube-1	H1	Fresh jujube	dongzao	Wenxixian	Hao Bianqing; Liu Wenkui; Shi Wenxin
2023.10.19	Fresh jujube-2	H2	Fresh jujube	dongzao	Wenxixian	Hao Bianqing; Liu Wenkui; Shi Wenxin
2023.10.19	Fresh jujube-3	H3	Fresh jujube	dongzao	Wenxixian	Hao Bianqing; Liu Wenkui; Shi Wenxin
2023.10.19	Fresh jujube-4	H4	Fresh jujube	dongzao	Baichengxian	Hao Bianqing; Liu Wenkui; Shi Wenxin
2023.10.19	Fresh jujube-5	H5	Fresh jujube	dongzao	Linyixian	Hao Bianqing; Liu Wenkui; Shi Wenxin
2023.10.19	Fresh jujube-6	H6	Fresh jujube	dongzao	Linyixian	Hao Bianqing; Liu Wenkui; Shi Wenxin
2023.10.19	Fresh jujube-7	H7	Fresh jujube	dongzao	Linyixian	Hao Bianqing; Liu Wenkui; Shi Wenxin
2023.10.19	Fresh jujube-8	H8	Fresh jujube	dongzao	Linyixian	Hao Bianqing; Liu Wenkui; Shi Wenxin
2023.10.19	Fresh jujube-9	H9	Fresh jujube	dongzao	Linyixian	Hao Bianqing; Liu Wenkui; Shi Wenxin
2023.10.19	Fresh jujube-10	H10	Fresh jujube	dongzao	Linyixian	Hao Bianqing; Liu Wenkui; Shi Wenxin
2024.08.24	Fresh jujube-12	H12	Fresh jujube	fucuimi	Xiangfenxian Dengqucun	Ding Chao; Liu Wenkui; Wenyinhong
2024.08.24	Fresh jujube-13	H13	Fresh jujube	ningyangliuyuexian	Xiangfenxian Dengqucun	Ding Chao; Liu Wenkui; Wenyinhong
2024.08.24	Fresh jujube-14	H14	Fresh jujube	Dongzao	Linyixian Xinchengbaocun	Ding Chao; Liu Wenkui; Wenyinhong
2024.08.24	Fresh jujube-15	H15	Fresh jujube	Dongzao	Linyixian Xinchengbaocun	Ding Chao; Liu Wenkui; Wenyinhong
2024.08.24	Fresh jujube-16	H16	Fresh jujube	Dongzao	Linyixian Shangdongchongcun	Ding Chao; Liu Wenkui; Wenyinhong
2024.08.24	Fresh jujube-17	H17	Fresh jujube	banzao	Jishanxian Hujiazhuangcun	Ding Chao; Liu Wenkui; Wenyinhong
2024.08.24	Fresh jujube-18	H18	Fresh jujube	banzao	Jishanxian Taoliangcun	Ding Chao; Liu Wenkui; Wenyinhong
2024.08.24	Fresh jujube-19	H19	Fresh jujube	banzao	Jishanxian Taoliangcun	Ding Chao; Liu Wenkui; Wenyinhong
