# Supplementary material for: Speculation on the Mechanism of Parkinson’s Disease Induced by Risk Residual Pesticides in Fresh Jujube and Hawthorn Through Network Toxicology and Molecular Docking Analysis
Source: Foods. 2025 Sep 25;14(19):3324. doi: 10.3390/foods14193324 (PMC12524234; doi:10.3390/foods14193324)
Supplement: Supplementary file 1 [file foods-14-03324-s001.zip › S3-101 Pesticide residues in fresh jujube and hawthorn samples.xlsx]

## Sheet: fresh jujube
101 Pesticide residues in fresh jujube samples (each sample is analyzed only once, mg/kg)
Sample	myclobutanil	flusilazole	thiacloprid	kresoxim-mehyl	fenbuconazole	propargite	pirimicarb	clofentezine	triflumiron	fonofos	thiophanate-methyl	fenpyroximate	tebuconazole	dinotefuran	propiconazole	fludioxonil	tolfenpyrad	fluopyram	boscalid	fluopicolide	fluxapyroxad	trichlorfon	lufenuron	cyprodinil	diethyl aminoethyl hexanoate	picoxystrobin	clothianidin	butralin	epoxiconazole	trifloxystrobin	pyriproxyfen	spirotetramat	buprofezin	bifenazate	spirodiclofen	methamidophos	phorate	omethoate	parathion	dichlorvos	triazophos	dimethoate	chlorpyrifos	acephate	malathion	phosalone	phosmet	isocarbophos	diazinon
Detection Limit	0.005	0.005	0.005	0.005	0.005	0.005	0.005	0.005	0.005	0.005	0.005	0.005	0.005	0.005	0.005	0.005	0.005	0.005	0.005	0.005	0.005	0.005	0.005	0.005	0.005	0.005	0.005	0.005	0.005	0.005	0.005	0.005	0.005	0.005	0.005	0.005	0.005	0.005	0.005	0.005	0.005	0.005	0.005	0.005	0.005	0.005	0.005	0.005	0.005
Standard Deviation (according to 0.1 mg/kg mixed matrix standard solution)	0.0095	0.0029	0.0016	0.0032	0.0009	0.0075	0.0043	0.0067	0.0026	0.0073	0.0005	0.0024	0.0034	0.0006	0.0004	0.0001	0.0058	0.0021	0.0006	0.0092	0.0074	0.0016	0.0009	0.0047	0.0023	0.0108	0.0016	0.004	0.0031	0.0041	0.0005	0.0054	0.0061	0.0015	0.0058	0.0004	0.0109	0.0013	0.0114	0.0052	0.0017	0.0033	0.0022	0.0004	0.0144	0.0177	0.0058	0.0022	0.0066
%Accuracy (according to 0.1 mg/kg mixed matrix standard solution)	100	88	97	84	83	103	95	79	83	97	97	87	85	94	87	88	89	93	75	82	88	92	95	77	91	88	96	78	93	102	96	91	106	84	77	78	106	92	100	102	94	101	86	85	85	92	87	89	98
FJ-1	ND	ND	ND	ND	ND	ND	ND	ND	ND	ND	ND	ND	ND	ND	ND	ND	ND	ND	ND	ND	ND	ND	ND	ND	ND	ND	ND	ND	ND	ND	ND	ND	ND	ND	0.0439	ND	0.0055	ND	ND	ND	ND	ND	ND	ND	ND	ND	ND	ND	ND
FJ-2	ND	ND	ND	ND	ND	ND	ND	ND	ND	ND	ND	ND	0.0391	ND	ND	ND	ND	ND	ND	ND	ND	ND	0.0342	ND	ND	ND	ND	ND	ND	0.024	ND	ND	ND	ND	ND	ND	0.0055	ND	ND	ND	ND	ND	ND	ND	ND	ND	ND	ND	ND
FJ-3	ND	ND	ND	0.0081	ND	ND	ND	ND	ND	ND	ND	ND	0.1189	ND	ND	ND	ND	ND	ND	ND	ND	ND	0.0401	ND	ND	ND	ND	ND	ND	0.0237	0.1221	ND	ND	0.0093	0.0065	ND	0.0054	ND	ND	ND	ND	ND	ND	ND	ND	ND	ND	ND	ND
FJ-4	ND	ND	ND	ND	ND	ND	ND	ND	ND	ND	ND	ND	ND	ND	ND	ND	ND	ND	ND	ND	ND	ND	ND	ND	ND	ND	ND	ND	ND	ND	ND	ND	ND	ND	ND	ND	0.0055	ND	ND	ND	ND	ND	ND	ND	ND	ND	ND	ND	ND
FJ-5	ND	ND	ND	ND	ND	ND	ND	ND	ND	ND	ND	ND	0.1091	ND	ND	ND	ND	ND	ND	ND	ND	ND	ND	ND	ND	ND	0.0701	ND	ND	0.0413	0.0439	ND	ND	ND	ND	ND	0.0055	ND	ND	ND	ND	ND	ND	ND	ND	ND	ND	ND	ND
FJ-6	ND	ND	ND	0.0064	ND	ND	ND	ND	ND	ND	ND	ND	0.0866	ND	ND	ND	ND	ND	ND	ND	ND	ND	0.03	ND	ND	ND	0.0151	ND	0.045	0.0288	0.0264	0.0055	0.0133	0.0158	ND	ND	0.0059	ND	ND	ND	ND	ND	0.1132	ND	ND	ND	ND	ND	ND
FJ-7	ND	ND	ND	ND	ND	ND	ND	ND	ND	ND	ND	ND	0.0976	ND	ND	ND	ND	ND	ND	ND	ND	ND	0.0589	ND	ND	ND	0.0156	ND	ND	0.0355	ND	ND	ND	ND	0.0823	ND	0.0055	ND	ND	ND	ND	ND	0.0053	ND	ND	ND	ND	ND	ND
FJ-8	ND	ND	ND	ND	ND	ND	ND	ND	ND	ND	0.0425	ND	0.1132	ND	ND	ND	ND	ND	ND	ND	ND	ND	0.0162	ND	ND	ND	0.0566	ND	0.024	0.0331	ND	ND	ND	ND	ND	ND	0.0055	ND	ND	ND	ND	ND	ND	ND	ND	ND	ND	ND	ND
FJ-9	ND	ND	ND	ND	ND	ND	ND	ND	ND	ND	ND	ND	0.0493	ND	ND	ND	ND	ND	ND	ND	ND	ND	0.0714	ND	ND	ND	0.0785	ND	ND	0.0074	0.0063	ND	ND	ND	ND	ND	0.0056	ND	ND	ND	ND	ND	0.0076	ND	ND	ND	ND	ND	ND
FJ-10	ND	ND	ND	ND	ND	ND	ND	ND	ND	ND	ND	ND	0.0276	ND	ND	ND	ND	ND	ND	ND	ND	ND	ND	ND	ND	ND	ND	ND	ND	0.0106	0.0053	ND	ND	ND	ND	ND	0.0058	ND	ND	ND	ND	ND	0.0131	ND	ND	ND	ND	ND	ND
FJ-11	ND	ND	ND	ND	ND	ND	ND	ND	ND	ND	ND	ND	ND	ND	ND	ND	ND	ND	ND	ND	ND	ND	ND	ND	ND	ND	ND	ND	ND	ND	ND	ND	ND	ND	ND	ND	0.0055	ND	ND	ND	ND	ND	ND	ND	ND	ND	ND	ND	ND
FJ-12	ND	ND	ND	ND	ND	ND	ND	ND	ND	ND	ND	ND	ND	ND	ND	ND	ND	ND	ND	ND	ND	ND	ND	ND	ND	ND	ND	ND	ND	ND	ND	ND	ND	ND	ND	ND	0.0058	ND	ND	ND	ND	ND	ND	ND	ND	ND	ND	ND	ND
FJ-13	ND	ND	ND	ND	ND	ND	ND	ND	ND	ND	ND	ND	0.1201	ND	ND	ND	ND	ND	ND	ND	ND	ND	0.0103	ND	ND	ND	0.061	ND	ND	0.0229	ND	ND	ND	ND	0.2837	ND	0.0055	ND	ND	ND	ND	ND	ND	ND	ND	ND	ND	ND	ND
FJ-14	ND	ND	ND	ND	ND	ND	ND	ND	ND	ND	ND	ND	0.1501	0.0065	ND	ND	ND	ND	ND	ND	ND	ND	0.0633	ND	ND	ND	0.0331	ND	ND	0.035	ND	ND	ND	0.0203	0.1819	ND	0.0058	ND	ND	ND	ND	ND	ND	ND	ND	ND	ND	ND	ND
FJ-15	ND	ND	ND	ND	ND	ND	ND	ND	ND	ND	0.1045	ND	0.1587	ND	ND	ND	ND	ND	ND	ND	ND	ND	0.0831	ND	ND	ND	0.0253	ND	ND	ND	ND	ND	ND	ND	ND	ND	0.0056	ND	ND	ND	ND	ND	ND	ND	ND	ND	ND	ND	ND
FJ-16	ND	ND	ND	ND	ND	ND	ND	ND	ND	ND	0.0052	ND	0.0936	ND	ND	ND	ND	ND	ND	ND	ND	ND	ND	ND	ND	ND	ND	ND	ND	ND	ND	ND	ND	ND	ND	ND	0.0056	ND	ND	ND	ND	ND	0.0513	ND	ND	ND	ND	ND	ND
FJ-17	ND	ND	ND	ND	ND	ND	ND	ND	ND	ND	ND	ND	ND	ND	ND	ND	ND	ND	ND	ND	ND	ND	ND	ND	ND	ND	0.0824	ND	ND	ND	ND	ND	ND	ND	ND	ND	0.0058	ND	ND	ND	ND	ND	0.0106	ND	ND	ND	ND	ND	ND
FJ-18	ND	ND	ND	ND	ND	ND	ND	ND	ND	ND	ND	ND	ND	ND	ND	ND	ND	ND	ND	ND	ND	ND	ND	ND	ND	ND	ND	ND	ND	ND	ND	ND	ND	ND	ND	ND	0.0056	ND	ND	ND	ND	ND	ND	ND	ND	ND	ND	ND	ND
[truncated: 52 more columns]

## Sheet: hawthorn
101 Pesticide residues in hawthorn samples (each sample is analyzed only once, mg/kg)
Sample	myclobutanil	flusilazole	thiacloprid	kresoxim-mehyl	fenbuconazole	propargite	pirimicarb	clofentezine	triflumiron	fonofos	thiophanate-methyl	fenpyroximate	tebuconazole	dinotefuran	propiconazole	fludioxonil	tolfenpyrad	fluopyram	boscalid	fluopicolide	fluxapyroxad	trichlorfon	lufenuron	cyprodinil	diethyl aminoethyl hexanoate	picoxystrobin	clothianidin	butralin	epoxiconazole	trifloxystrobin	pyriproxyfen	spirotetramat	buprofezin	bifenazate	spirodiclofen	methamidophos	phorate	omethoate	parathion	dichlorvos	triazophos	dimethoate	chlorpyrifos	acephate	malathion	phosalone	phosmet	isocarbophos	diazinon
Detection Limit	0.005	0.005	0.005	0.005	0.005	0.005	0.005	0.005	0.005	0.005	0.005	0.005	0.005	0.005	0.005	0.005	0.005	0.005	0.005	0.005	0.005	0.005	0.005	0.005	0.005	0.005	0.005	0.005	0.005	0.005	0.005	0.005	0.005	0.005	0.005	0.005	0.005	0.005	0.005	0.005	0.005	0.005	0.005	0.005	0.005	0.005	0.005	0.005	0.005
Standard Deviation (according to 0.1 mgNDkg mixed matrix standard solution)	0.0878	0.0814	0.0898	0.0978	0.0753	0.0929	0.1066	0.0865	0.0947	0.0987	0.0847	0.0877	0.0923	0.0587	0.0991	0.0848	0.1033	0.095	0.0776	0.0719	0.0794	0.0904	0.0956	0.0893	0.0905	0.1141	0.0892	0.1032	0.086	0.0915	0.0969	0.0887	0.0846	0.0759	0.1084	0.0788	0.098	0.0718	0.0936	0.1017	0.093	0.0939	0.0934	0.0835	0.0798	0.0836	0.0847	0.0901	0.089
%Accuracy (according to 0.1 mgNDkg mixed matrix standard solution)	88	81	90	98	75	93	107	86	95	99	85	88	92	59	99	85	103	95	78	72	79	90	96	89	91	114	89	103	86	92	97	89	85	76	108	79	98	72	94	102	93	94	93	84	80	84	85	90	89
H-1	0.021	0.112	ND	ND	ND	ND	ND	ND	ND	ND	ND	ND	0.0773	ND	ND	ND	ND	ND	ND	ND	ND	ND	ND	ND	ND	ND	ND	ND	ND	ND	ND	ND	ND	ND	ND	ND	ND	ND	ND	ND	ND	ND	ND	ND	ND	ND	ND	ND	ND
H-2	ND	ND	ND	ND	ND	ND	ND	ND	ND	ND	ND	ND	ND	ND	ND	ND	ND	ND	ND	ND	ND	ND	0.1598	ND	ND	ND	ND	ND	ND	ND	ND	ND	ND	ND	0.2094	ND	ND	ND	ND	ND	ND	ND	ND	ND	ND	ND	ND	ND	ND
H-3	0.0139	0.0585	ND	ND	ND	ND	ND	ND	ND	ND	ND	ND	0.0647	ND	ND	ND	ND	ND	ND	ND	ND	ND	ND	ND	ND	ND	ND	ND	ND	ND	ND	ND	ND	ND	ND	ND	ND	ND	ND	ND	ND	ND	ND	ND	ND	ND	ND	ND	ND
H-4	0.0118	ND	ND	ND	ND	ND	ND	ND	ND	ND	ND	ND	ND	ND	ND	ND	ND	ND	ND	ND	ND	ND	ND	ND	ND	ND	ND	ND	ND	ND	ND	ND	ND	ND	ND	ND	ND	ND	ND	ND	ND	ND	0.0056	ND	ND	ND	ND	ND	ND
H-5	ND	ND	ND	ND	ND	ND	ND	ND	ND	ND	0.0067	ND	0.0053	ND	ND	ND	ND	ND	ND	ND	ND	ND	ND	ND	ND	ND	ND	ND	ND	ND	ND	ND	ND	ND	ND	ND	ND	ND	ND	0.0077	ND	ND	0.1092	ND	ND	ND	ND	ND	ND
H-6	0.0701	0.0258	ND	ND	ND	ND	ND	ND	ND	ND	ND	ND	0.2176	ND	ND	ND	ND	ND	ND	ND	ND	ND	ND	ND	ND	ND	ND	ND	ND	ND	ND	ND	ND	ND	ND	ND	ND	ND	ND	ND	ND	ND	ND	0.0064	ND	ND	ND	ND	ND
H-7	0.0227	0.0216	ND	ND	ND	ND	ND	ND	ND	ND	0.0235	ND	0.1584	ND	ND	ND	ND	ND	ND	ND	ND	ND	ND	ND	ND	ND	ND	ND	ND	ND	ND	ND	ND	ND	ND	ND	ND	ND	ND	ND	ND	ND	ND	ND	ND	ND	ND	ND	ND
H-8	0.0121	0.0234	ND	ND	ND	ND	ND	ND	ND	ND	ND	ND	0.006	ND	ND	ND	ND	ND	ND	ND	ND	ND	ND	ND	ND	ND	ND	ND	ND	ND	ND	ND	ND	ND	0.2779	ND	ND	ND	ND	ND	ND	ND	ND	ND	ND	ND	ND	ND	ND
H-9	0.0288	0.0348	ND	ND	ND	ND	ND	ND	ND	ND	ND	ND	ND	ND	ND	ND	ND	ND	ND	ND	ND	ND	ND	ND	ND	ND	ND	ND	ND	ND	ND	ND	ND	ND	0.1499	ND	ND	ND	ND	ND	ND	ND	ND	ND	ND	ND	ND	ND	ND
H-10	0.0143	0.0228	ND	ND	ND	ND	ND	ND	ND	ND	ND	ND	0.0074	ND	ND	ND	ND	ND	ND	ND	ND	ND	ND	ND	ND	ND	ND	ND	ND	ND	ND	ND	ND	ND	0.1809	ND	ND	ND	ND	ND	ND	ND	ND	ND	ND	ND	ND	ND	ND
H-11	ND	ND	ND	ND	ND	ND	ND	ND	ND	ND	ND	ND	ND	ND	ND	ND	ND	ND	ND	ND	ND	ND	ND	ND	ND	ND	ND	ND	ND	ND	ND	ND	ND	ND	ND	ND	ND	ND	ND	ND	ND	ND	ND	ND	0.0179	ND	ND	ND	ND
H-12	ND	ND	ND	ND	ND	ND	ND	ND	ND	ND	ND	ND	ND	ND	ND	ND	ND	ND	ND	ND	ND	ND	ND	ND	ND	ND	ND	ND	ND	ND	ND	ND	ND	ND	ND	ND	ND	ND	ND	ND	ND	ND	ND	ND	0.0095	ND	ND	ND	ND
H-13	ND	ND	ND	ND	ND	ND	ND	ND	ND	ND	ND	ND	ND	ND	ND	ND	ND	ND	ND	ND	ND	ND	ND	ND	ND	ND	ND	ND	ND	ND	ND	ND	ND	ND	ND	ND	ND	ND	ND	ND	ND	ND	ND	ND	ND	ND	ND	ND	ND
H-14	ND	ND	ND	ND	ND	ND	ND	ND	ND	ND	ND	ND	ND	ND	ND	ND	ND	ND	ND	ND	ND	ND	ND	ND	ND	ND	ND	ND	ND	ND	ND	ND	ND	ND	ND	ND	ND	ND	ND	ND	ND	ND	ND	ND	0.0067	ND	ND	ND	ND
H-15	ND	ND	ND	ND	ND	ND	ND	ND	ND	ND	ND	ND	ND	ND	ND	ND	ND	ND	ND	ND	ND	ND	ND	ND	ND	ND	ND	ND	ND	ND	ND	ND	ND	ND	ND	ND	ND	ND	ND	ND	ND	ND	ND	ND	ND	ND	ND	ND	ND
H-16	0.0085	ND	ND	ND	ND	ND	ND	ND	ND	ND	ND	ND	0.0486	ND	ND	ND	ND	ND	ND	ND	ND	ND	ND	ND	ND	ND	ND	ND	ND	0.0853	ND	ND	ND	ND	ND	ND	ND	ND	ND	ND	ND	ND	ND	ND	ND	ND	ND	ND	ND
H-17	0.0074	ND	ND	ND	ND	ND	ND	ND	ND	ND	ND	ND	0.0302	ND	ND	ND	ND	ND	ND	ND	ND	ND	ND	ND	ND	ND	ND	ND	ND	ND	ND	ND	ND	ND	ND	ND	ND	ND	ND	ND	ND	ND	ND	ND	ND	ND	ND	ND	ND
H-18	ND	ND	ND	ND	ND	ND	ND	ND	ND	ND	ND	ND	0.0494	ND	ND	ND	ND	ND	ND	ND	ND	ND	ND	ND	ND	ND	ND	ND	ND	ND	ND	ND	ND	ND	ND	ND	ND	ND	ND	ND	ND	ND	ND	ND	ND	ND	ND	ND	ND
H-19	0.0234	ND	ND	ND	ND	ND	ND	ND	ND	ND	0.0141	ND	ND	ND	ND	ND	ND	ND	ND	ND	ND	ND	ND	ND	ND	ND	ND	ND	ND	ND	ND	ND	ND	ND	ND	ND	ND	ND	ND	ND	ND	ND	ND	ND	ND	ND	ND	ND	ND
H-20	ND	ND	ND	ND	ND	ND	ND	ND	ND	ND	0.0162	ND	ND	ND	ND	ND	ND	ND	ND	ND	ND	ND	0.0755	ND	ND	ND	ND	ND	ND	ND	ND	ND	ND	ND	ND	ND	ND	ND	ND	ND	ND	ND	ND	ND	ND	ND	ND	ND	ND
H-21	0.0744	ND	ND	ND	ND	ND	ND	ND	ND	ND	ND	ND	ND	ND	ND	ND	ND	ND	ND	ND	ND	ND	ND	ND	ND	ND	ND	ND	ND	ND	ND	ND	ND	ND	ND	ND	ND	ND	ND	ND	ND	ND	ND	ND	ND	ND	ND	ND	ND
H-22	0.178	ND	ND	ND	ND	ND	ND	ND	ND	ND	0.008	ND	0.0076	ND	ND	ND	ND	ND	ND	ND	ND	ND	ND	ND	ND	ND	ND	ND	ND	ND	ND	ND	ND	ND	ND	ND	ND	ND	ND	ND	ND	ND	ND	ND	ND	ND	ND	ND	ND
H-23	ND	ND	ND	ND	ND	ND	ND	ND	ND	ND	ND	ND	ND	ND	ND	ND	ND	ND	ND	ND	ND	ND	ND	ND	ND	ND	ND	ND	ND	ND	ND	ND	ND	ND	ND	ND	ND	ND	ND	ND	ND	ND	ND	ND	ND	ND	ND	ND	ND
H-24	ND	ND	ND	ND	ND	ND	ND	ND	ND	ND	ND	ND	0.0204	ND	ND	ND	ND	ND	ND	ND	ND	ND	ND	ND	ND	ND	ND	ND	ND	ND	ND	ND	ND	ND	ND	ND	ND	ND	ND	ND	ND	ND	ND	ND	ND	ND	ND	ND	ND
H-25	ND	ND	ND	ND	ND	ND	ND	ND	ND	ND	ND	ND	ND	ND	ND	ND	ND	ND	ND	ND	ND	ND	ND	ND	ND	ND	ND	ND	ND	ND	ND	ND	ND	ND	ND	ND	ND	ND	ND	ND	ND	ND	ND	ND	ND	ND	ND	ND	ND
H-26	ND	ND	ND	ND	ND	ND	ND	ND	ND	ND	ND	ND	0.1803	ND	ND	ND	ND	ND	ND	ND	ND	ND	ND	ND	ND	ND	ND	ND	ND	ND	ND	ND	ND	ND	ND	ND	ND	ND	ND	ND	ND	ND	ND	ND	ND	ND	ND	ND	ND
H-27	ND	ND	ND	ND	ND	ND	ND	ND	ND	ND	ND	ND	0.22	ND	ND	ND	ND	ND	ND	ND	ND	ND	ND	ND	ND	ND	ND	ND	ND	ND	ND	ND	ND	ND	ND	ND	ND	ND	ND	ND	ND	ND	ND	ND	ND	ND	ND	ND	ND
H-28	ND	ND	ND	ND	ND	ND	ND	ND	ND	ND	ND	ND	ND	ND	ND	ND	ND	ND	ND	ND	ND	ND	ND	ND	ND	ND	ND	ND	ND	ND	ND	ND	ND	ND	ND	ND	ND	ND	ND	ND	ND	ND	ND	ND	ND	ND	ND	ND	ND
H-29	ND	ND	ND	ND	ND	ND	ND	ND	ND	ND	ND	ND	ND	ND	ND	ND	ND	ND	ND	ND	ND	ND	ND	ND	ND	ND	ND	ND	ND	ND	ND	ND	ND	ND	ND	ND	ND	ND	ND	ND	ND	ND	ND	ND	ND	ND	ND	ND	ND
H-30	ND	ND	ND	ND	ND	ND	ND	ND	ND	ND	ND	ND	0.0351	ND	ND	ND	ND	ND	ND	ND	ND	ND	0.1538	ND	ND	ND	ND	ND	ND	ND	0.037	ND	ND	ND	ND	ND	ND	ND	ND	ND	ND	ND	ND	ND	ND	ND	ND	ND	ND
H-31	ND	ND	ND	ND	ND	ND	ND	ND	ND	ND	ND	ND	0.0319	ND	ND	ND	ND	ND	ND	ND	ND	ND	0.1148	ND	ND	ND	ND	ND	ND	ND	0.0311	ND	ND	ND	ND	ND	ND	ND	ND	ND	ND	ND	ND	ND	ND	ND	ND	ND	ND
H-32	ND	ND	ND	ND	ND	ND	ND	ND	ND	ND	ND	ND	0.0114	ND	ND	ND	ND	ND	ND	ND	ND	ND	ND	ND	ND	ND	ND	ND	ND	ND	ND	ND	ND	ND	ND	ND	ND	ND	ND	ND	ND	ND	ND	ND	ND	ND	ND	ND	ND
H-33	ND	ND	ND	ND	ND	ND	ND	ND	ND	ND	ND	ND	0.005	ND	ND	ND	ND	ND	ND	ND	ND	ND	ND	ND	ND	ND	ND	ND	ND	ND	ND	ND	ND	ND	ND	ND	ND	ND	ND	ND	ND	ND	ND	ND	ND	ND	ND	ND	ND
H-34	ND	ND	ND	ND	ND	ND	ND	ND	ND	ND	ND	ND	ND	ND	ND	ND	ND	ND	ND	ND	ND	ND	ND	ND	ND	ND	ND	ND	ND	ND	ND	ND	ND	ND	ND	ND	ND	ND	ND	ND	ND	ND	ND	ND	ND	ND	ND	ND	ND
H-35	ND	ND	ND	ND	ND	ND	ND	ND	ND	ND	ND	ND	0.0103	ND	ND	ND	ND	ND	ND	ND	ND	ND	ND	ND	ND	ND	ND	ND	ND	ND	ND	ND	ND	ND	ND	ND	ND	ND	ND	ND	ND	ND	ND	ND	ND	ND	ND	ND	ND
H-36	ND	ND	ND	ND	ND	ND	ND	ND	ND	ND	ND	ND	ND	ND	ND	ND	ND	ND	ND	ND	ND	ND	ND	ND	ND	ND	ND	ND	ND	ND	ND	ND	ND	ND	ND	ND	ND	ND	ND	ND	ND	ND	ND	ND	ND	ND	ND	ND	ND
H-37	ND	ND	ND	ND	ND	ND	ND	ND	ND	ND	ND	ND	ND	ND	ND	ND	ND	ND	ND	ND	ND	ND	ND	ND	ND	ND	ND	ND	ND	ND	ND	ND	ND	ND	ND	ND	ND	ND	ND	ND	ND	ND	ND	ND	ND	ND	ND	ND	ND
H-38	ND	ND	ND	ND	ND	ND	ND	ND	ND	ND	ND	ND	0.0114	ND	ND	ND	ND	ND	ND	ND	ND	ND	ND	ND	ND	ND	ND	ND	ND	ND	ND	ND	ND	ND	ND	ND	ND	ND	ND	ND	ND	ND	ND	ND	ND	ND	ND	ND	ND
H-39	ND	ND	ND	ND	ND	ND	ND	ND	ND	ND	ND	ND	0.0147	ND	ND	ND	ND	ND	ND	ND	ND	ND	ND	ND	ND	ND	ND	ND	ND	ND	ND	ND	ND	ND	ND	ND	ND	ND	ND	ND	ND	ND	ND	ND	ND	ND	ND	ND	ND
H-40	ND	ND	ND	ND	ND	ND	ND	ND	ND	ND	ND	ND	0.0491	ND	ND	ND	ND	ND	ND	ND	ND	ND	ND	ND	ND	ND	ND	ND	ND	ND	ND	ND	ND	ND	ND	ND	ND	ND	ND	ND	ND	ND	ND	ND	ND	ND	ND	ND	ND
H-41	ND	ND	ND	ND	ND	ND	ND	ND	ND	ND	ND	ND	ND	ND	ND	ND	ND	ND	ND	ND	ND	ND	ND	ND	ND	ND	ND	ND	ND	ND	ND	ND	ND	ND	ND	ND	ND	ND	ND	ND	ND	ND	ND	ND	ND	ND	ND	ND	ND
H-42	ND	ND	ND	ND	ND	ND	ND	ND	ND	ND	0.0058	ND	ND	ND	ND	ND	ND	ND	ND	ND	ND	ND	ND	ND	ND	ND	ND	ND	ND	ND	ND	ND	ND	ND	ND	ND	ND	ND	ND	ND	ND	ND	ND	ND	ND	ND	ND	ND	ND
H-43	ND	ND	ND	ND	ND	ND	ND	ND	ND	ND	ND	ND	ND	ND	ND	ND	ND	ND	ND	ND	ND	ND	ND	ND	ND	ND	ND	ND	ND	ND	ND	ND	ND	ND	ND	ND	ND	ND	ND	ND	ND	ND	ND	ND	ND	ND	ND	ND	ND
H-44	0.2405	ND	ND	ND	ND	ND	ND	ND	ND	ND	ND	ND	0.0386	ND	ND	ND	ND	ND	ND	ND	ND	ND	ND	ND	ND	ND	ND	ND	ND	ND	ND	ND	ND	ND	ND	ND	ND	ND	ND	ND	ND	ND	ND	ND	ND	ND	ND	ND	ND
H-45	0.0767	ND	ND	ND	ND	ND	ND	ND	ND	ND	ND	ND	0.0388	ND	ND	ND	ND	ND	ND	ND	ND	ND	0.0129	ND	ND	ND	ND	ND	ND	ND	ND	ND	ND	ND	ND	ND	ND	ND	ND	ND	ND	ND	ND	ND	ND	ND	ND	ND	ND
H-46	0.2026	ND	ND	ND	ND	ND	ND	ND	ND	ND	ND	ND	0.1579	ND	ND	ND	ND	ND	ND	ND	ND	ND	ND	ND	ND	ND	ND	ND	ND	ND	ND	ND	ND	ND	ND	ND	ND	ND	ND	ND	ND	ND	ND	ND	ND	ND	ND	ND	ND
H-47	0.016	ND	ND	ND	ND	ND	ND	ND	ND	ND	0.1484	ND	ND	ND	ND	ND	ND	ND	ND	ND	ND	ND	ND	ND	ND	ND	ND	ND	ND	ND	ND	ND	ND	ND	ND	ND	ND	ND	ND	ND	ND	ND	ND	ND	ND	ND	ND	ND	ND
H-48	0.0382	ND	ND	ND	ND	ND	ND	ND	ND	ND	0.116	ND	ND	ND	ND	ND	ND	ND	ND	ND	ND	ND	ND	ND	ND	ND	ND	ND	ND	ND	ND	ND	ND	ND	ND	ND	ND	ND	ND	ND	ND	ND	ND	ND	ND	ND	ND	ND	ND
H-49	0.0195	ND	ND	ND	ND	ND	ND	ND	ND	ND	0.0762	ND	ND	ND	ND	ND	ND	ND	ND	ND	ND	ND	ND	ND	ND	ND	ND	ND	ND	ND	ND	ND	ND	ND	ND	ND	ND	ND	ND	ND	ND	ND	ND	ND	ND	ND	ND	ND	ND
H-50	0.0373	ND	ND	ND	ND	ND	ND	ND	ND	ND	0.0309	ND	0.0261	ND	ND	ND	ND	ND	ND	ND	ND	ND	ND	ND	ND	ND	ND	ND	ND	ND	ND	ND	ND	ND	ND	ND	ND	ND	ND	ND	ND	ND	ND	ND	ND	ND	ND	ND	ND
H-51	0.0592	ND	ND	ND	ND	ND	ND	ND	ND	ND	0.0152	ND	0.0152	ND	ND	ND	ND	ND	ND	ND	ND	ND	ND	ND	ND	ND	ND	ND	ND	ND	ND	ND	ND	ND	ND	ND	ND	ND	ND	ND	ND	ND	ND	ND	ND	ND	ND	ND	ND
H-52	0.0742	ND	ND	ND	ND	ND	ND	ND	ND	ND	0.0766	ND	0.0853	ND	ND	ND	ND	ND	ND	ND	ND	ND	ND	ND	ND	ND	ND	ND	ND	ND	ND	ND	ND	ND	ND	ND	ND	ND	ND	ND	ND	ND	ND	ND	ND	ND	ND	ND	ND
H-53	ND	ND	ND	ND	ND	ND	ND	ND	ND	ND	0.0063	ND	ND	ND	ND	ND	ND	ND	ND	ND	ND	ND	ND	ND	ND	ND	ND	ND	ND	ND	ND	ND	ND	ND	ND	ND	ND	ND	ND	ND	ND	ND	ND	ND	ND	ND	ND	ND	ND
H-54	ND	ND	ND	ND	ND	ND	ND	ND	ND	ND	ND	ND	ND	ND	ND	ND	ND	ND	ND	ND	ND	ND	ND	ND	ND	ND	ND	ND	ND	ND	ND	ND	ND	ND	ND	ND	ND	ND	ND	ND	ND	ND	ND	ND	ND	ND	ND	ND	ND
H-55	ND	ND	ND	ND	ND	ND	ND	ND	ND	ND	ND	ND	ND	ND	ND	ND	ND	ND	ND	ND	ND	ND	ND	ND	ND	ND	ND	ND	ND	ND	ND	ND	ND	ND	ND	ND	ND	ND	ND	ND	ND	ND	ND	ND	ND	ND	ND	ND	ND
H-56	0.0004	ND	ND	ND	ND	ND	ND	ND	ND	ND	ND	ND	0.0781	ND	ND	ND	ND	ND	ND	ND	ND	ND	ND	ND	ND	ND	ND	ND	ND	ND	ND	ND	ND	ND	ND	ND	ND	ND	ND	ND	ND	ND	0.0588	ND	ND	ND	ND	ND	ND
[truncated: 52 more columns]
